# Supplementary material for: Systematic Review and Meta-Analysis of Efficiency and Safety of Double-Lumen Tube and Bronchial Blocker for One-Lung Ventilation
Source: J Clin Med. 2023 Feb 27;12(5):1877. doi: 10.3390/jcm12051877 (PMC10003923; doi:10.3390/jcm12051877)
Supplement: Supplementary file 1 [file jcm-12-01877-s001.zip]

Archive with 1 entries (1 files):
- jcm-2192380-supplementary.pdf
